# Supplementary material for: ﻿Four new species of Pichia (Pichiales, Pichiaceae) isolated from China
Source: MycoKeys. 2025 Feb 26;114:115–32. doi: 10.3897/mycokeys.114.142474 (PMC11883644; doi:10.3897/mycokeys.114.142474)
Supplement: XML Treatment for Pichia phaffii [file mycokeys.114.142474-treatment2.xml]

<!DOCTYPE tp:taxon-treatment
  PUBLIC "-//TaxonX//DTD Taxonomic Treatment Publishing DTD v0 20100105//EN" "tax-treatment-NSO.dtd">
<tp:taxon-treatment xmlns:tp="http://www.plazi.org/taxpub"><tp:treatment-meta><kwd-group><label>Taxon classification</label><kwd>
                <named-content content-type="kingdom">Fungi</named-content>
              </kwd><kwd>
                <named-content content-type="order">Pichiales</named-content>
              </kwd><kwd>
                <named-content content-type="family">Pichiaceae</named-content>
              </kwd></kwd-group><mixed-citation publication-type="journal"><person-group><name><surname>Guo</surname><given-names>Liang-Chen</given-names></name><name><surname>Hu</surname><given-names>Shuang</given-names></name><name><surname>Zhu</surname><given-names>Hai-Yan</given-names></name><name><surname>Shang</surname><given-names>Yu-Jie</given-names></name><name><surname>Qiu</surname><given-names>Yan-Jie</given-names></name><name><surname>Wen</surname><given-names>Zhang</given-names></name><name><surname>Chen</surname><given-names>Shen-Xi</given-names></name><name><surname>Bai</surname><given-names>Feng-Yan</given-names></name><name><surname>Han</surname><given-names>Pei-Jie</given-names></name></person-group><article-title>﻿Four new species of <italic><tp:taxon-name><tp:taxon-name-part taxon-name-part-type="genus" reg="Pichia">Pichia</tp:taxon-name-part></tp:taxon-name></italic> (<tp:taxon-name><tp:taxon-name-part taxon-name-part-type="order">Pichiales</tp:taxon-name-part></tp:taxon-name>, <tp:taxon-name><tp:taxon-name-part taxon-name-part-type="family">Pichiaceae</tp:taxon-name-part></tp:taxon-name>) isolated from China</article-title><source>MycoKeys</source><day>26</day><month>02</month><year>2025</year><volume>114</volume><fpage>115</fpage><lpage>132</lpage><pub-id pub-id-type="doi">10.3897/mycokeys.114.142474</pub-id></mixed-citation></tp:treatment-meta><tp:nomenclature><label>﻿</label><tp:taxon-name>
              <object-id xmlns:xlink="http://www.w3.org/1999/xlink" content-type="arpha" xlink:type="simple">C6AB4321-CD91-59DA-8D43-0345A904AC26</object-id>
              <tp:taxon-name-part taxon-name-part-type="genus" reg="Pichia">Pichia</tp:taxon-name-part>
              <tp:taxon-name-part taxon-name-part-type="species" reg="phaffii">phaffii</tp:taxon-name-part>
              <object-id xmlns:xlink="http://www.w3.org/1999/xlink" xlink:type="simple">Fungal Names: FN 572225</object-id>
            </tp:taxon-name><tp:taxon-authority>H.Y. Zhu, L.C. Guo, F.Y. Bai &amp; P.J. Han</tp:taxon-authority><tp:taxon-status xmlns:xlink="http://www.w3.org/1999/xlink" xlink:type="simple">sp. nov.</tp:taxon-status></tp:nomenclature><tp:treatment-sec sec-type="etymology" id="SECID0EVTAE"><title>Etymology.</title><p>This species <italic><tp:taxon-name><tp:taxon-name-part taxon-name-part-type="genus" reg="Pichia"/><tp:taxon-name-part taxon-name-part-type="species" reg="phaffii">phaffii</tp:taxon-name-part></tp:taxon-name></italic> (phaf’fi.i. N.L. gen. n.) is named in honor of the late Prof. Herman Phaff for his significant contributions to the field of microbiology, particularly in yeast systematics and ecology.</p></tp:treatment-sec><tp:treatment-sec sec-type="material" id="SECID0EFUAE"><title>Type.</title><p>The holotype <abbrev xmlns:xlink="http://www.w3.org/1999/xlink" xlink:title="China General Microbiological Culture Collection Centre" id="ABBRID0ELUAE" xlink:type="simple">CGMCC</abbrev> 2.8239 (original number = 25-MEA-424-1) was isolated from mudflat soil sediment collected from Dongguan city, Guangdong province, China (<named-content xmlns:xlink="http://www.w3.org/1999/xlink" content-type="dwc:verbatimCoordinates" xlink:type="simple"><named-content content-type="geo-json" specific-use="{&#34;type&#34;:&#34;Point&#34;,&#34;coordinates&#34;:[113.743000,23.042000]}" id="NCID0ESUAE" xlink:type="simple">23.042°N, 113.743°E</named-content></named-content>; subtropical monsoon climate) by H.Y. Zhu in July 2022 and had been deposited in a metabolically inactive state in the China General Microbiological Culture Collection Centre (<abbrev xmlns:xlink="http://www.w3.org/1999/xlink" xlink:title="China General Microbiological Culture Collection Centre" id="ABBRID0EXUAE" xlink:type="simple">CGMCC</abbrev>), Beijing, China. GenBank accessions: <abbrev xmlns:xlink="http://www.w3.org/1999/xlink" xlink:title="internal transcribed spacer" id="ABBRID0E2UAE" xlink:type="simple">ITS</abbrev>-<ext-link xmlns:xlink="http://www.w3.org/1999/xlink" xlink:href="PQ586092" ext-link-type="gen" xlink:type="simple">PQ586092</ext-link> and <abbrev xmlns:xlink="http://www.w3.org/1999/xlink" xlink:title="large subunit" id="ABBRID0EEVAE" xlink:type="simple">LSU</abbrev>-<ext-link xmlns:xlink="http://www.w3.org/1999/xlink" xlink:href="PQ586298" ext-link-type="gen" xlink:type="simple">PQ586298</ext-link>.</p></tp:treatment-sec><tp:treatment-sec sec-type="description" id="SECID0ENVAE"><title>Culture characteristics.</title><p>After growth on YPD agar for 3 days at 25 °C, colonies are white butyrous, rough and wrinkled with irregular surfaces and margins (Fig. <xref ref-type="fig" rid="F2">2A</xref>). Cells are ovoid to elongate (2.1–3.2 × 3.3–7.1 μm) and occur singly or in pairs (Fig. <xref ref-type="fig" rid="F2">2B</xref>). Budding is multilateral and pseudohyphae are formed (Fig. <xref ref-type="fig" rid="F2">2D</xref>). Asci (2.8–3.5 × 6.2–7.1 μm) are persistent and unconjugated, typically forming two to four spherical spores within diamond-shaped ascus ascospores, although a linear arrangement of ascospores is seen as well (Fig. <xref ref-type="fig" rid="F2">2C</xref>). The sexual structures were observed on <abbrev xmlns:xlink="http://www.w3.org/1999/xlink" xlink:title="yeast carbon base agar" id="ABBRID0EDWAE" xlink:type="simple">YCB</abbrev> agar after 30 days at 25 °C.</p><fig id="F2" position="float" orientation="portrait"><object-id xmlns:xlink="http://www.w3.org/1999/xlink" content-type="doi" xlink:type="simple">10.3897/mycokeys.114.142474.figure2</object-id><object-id xmlns:xlink="http://www.w3.org/1999/xlink" content-type="arpha" xlink:type="simple">3F82B70E-4751-524A-B97F-45A7429F59AF</object-id><label>Figure 2.</label><caption><p>Morphology of <italic><tp:taxon-name><tp:taxon-name-part taxon-name-part-type="genus" reg="Pichia">Pichia</tp:taxon-name-part><tp:taxon-name-part taxon-name-part-type="species" reg="kregeriana">kregeriana</tp:taxon-name-part></tp:taxon-name></italic> strain HWY125-4<sup>T</sup>. <bold>A</bold> Colony on YPD agar at 25 °C after 3 days <bold>B</bold> vegetative cells on YPD agar at 25 °C after 3 days <bold>C</bold> asci and ascospores on <abbrev xmlns:xlink="http://www.w3.org/1999/xlink" xlink:title="yeast carbon base agar" id="ABBRID0ECXAE" xlink:type="simple">YCB</abbrev> agar at 25 °C after 30 days. Scale bars: 10 µm.</p></caption><graphic xmlns:xlink="http://www.w3.org/1999/xlink" xlink:href="mycokeys-114-115-g002.jpg" position="float" orientation="portrait" xlink:type="simple" id="oo_1263223.jpg"><uri content-type="original_file" xlink:type="simple">https://binary.pensoft.net/fig/1263223</uri></graphic></fig><fig id="F3" position="float" orientation="portrait"><object-id xmlns:xlink="http://www.w3.org/1999/xlink" content-type="doi" xlink:type="simple">10.3897/mycokeys.114.142474.figure3</object-id><object-id xmlns:xlink="http://www.w3.org/1999/xlink" content-type="arpha" xlink:type="simple">88AC0019-F1A5-54AA-9E27-3E509C48407D</object-id><label>Figure 3.</label><caption><p>Morphology of <italic><tp:taxon-name><tp:taxon-name-part taxon-name-part-type="genus" reg="Pichia">Pichia</tp:taxon-name-part><tp:taxon-name-part taxon-name-part-type="species" reg="phaffii">phaffii</tp:taxon-name-part></tp:taxon-name></italic> strain 25-MEA-424-1<sup>T</sup>. <bold>A</bold> Colony on YPD agar at 25 °C after 3 days <bold>B</bold> vegetative cells on YPD agar at 25 °C after 3 days <bold>C</bold> asci and ascospores on <abbrev xmlns:xlink="http://www.w3.org/1999/xlink" xlink:title="yeast carbon base agar" id="ABBRID0EGYAE" xlink:type="simple">YCB</abbrev> agar at 25 °C after 30 days <bold>D</bold> pseudohyphae on YPD agar at 25 °C after 15 days. Scale bars: 10 µm.</p></caption><graphic xmlns:xlink="http://www.w3.org/1999/xlink" xlink:href="mycokeys-114-115-g003.jpg" position="float" orientation="portrait" xlink:type="simple" id="oo_1263224.jpg"><uri content-type="original_file" xlink:type="simple">https://binary.pensoft.net/fig/1263224</uri></graphic></fig></tp:treatment-sec><tp:treatment-sec sec-type="description" id="SECID0ERYAE"><title>Physiological and biochemical characteristics.</title><p>Glucose is not fermented. Glucose, ethanol, erythritol (weak), succinic acid, sodium citrate dihydrate (weak), D-glucosamine, inulin (weak) and DL-lactic acid are assimilated as sole carbon sources. D-galactose, L-sorbose, D-xylose, glycerol, glucitol, sucrose, maltose, cellobiose, trehalose, lactose, melibiose, raffinose, melezitose, soluble starch, N-acetyl-D-glucosamine, L-arabinose, D-arabinose, xylitol, D-ribose, L-rhamnose, methanol, ribitol, galactitol, D-mannitol, α-methyl-D-glucoside, salicin, D-glucuronic acid, citrate acid, inositol and hexadecane are not assimilated as sole carbon sources. Ethylamine hydrochloride, cadaverine dihydrochloride, L-lysine, and ammonium sulfate are assimilated as sole nitrogen sources. Potassium nitrate and sodium nitrite are not assimilated as sole nitrogen sources. Growth in vitamin-free medium and on 50% (w/v) glucose are positive, while growth in 10% NaCl plus 5% glucose medium and on 60% (w/v) glucose is negative. Diazonium blue B, urease activity and production of extracellular starch-like compounds are negative. Growth on YPD agar at 30 °C is positive, but negative at 37 °C.</p></tp:treatment-sec><tp:treatment-sec sec-type="notes" id="SECID0EWYAE"><title>Notes.</title><p><italic><tp:taxon-name><tp:taxon-name-part taxon-name-part-type="genus" reg="Pichia">Pichia</tp:taxon-name-part><tp:taxon-name-part taxon-name-part-type="species" reg="phaffii">phaffii</tp:taxon-name-part></tp:taxon-name></italic> sp. nov. is physiologically differentiated from its closely related species <italic><tp:taxon-name><tp:taxon-name-part taxon-name-part-type="genus" reg="Pichia">Pichia</tp:taxon-name-part><tp:taxon-name-part taxon-name-part-type="species" reg="tetrigidarum">tetrigidarum</tp:taxon-name-part></tp:taxon-name></italic> comb. nov. in that <italic><tp:taxon-name><tp:taxon-name-part taxon-name-part-type="genus" reg="Pichia">Pichia</tp:taxon-name-part><tp:taxon-name-part taxon-name-part-type="species" reg="tetrigidarum">tetrigidarum</tp:taxon-name-part></tp:taxon-name></italic> comb. nov. can ferment D-glucose, D-galactose, sucrose, maltose, trehalose, while <italic><tp:taxon-name><tp:taxon-name-part taxon-name-part-type="genus" reg="Pichia">Pichia</tp:taxon-name-part><tp:taxon-name-part taxon-name-part-type="species" reg="phaffii">phaffii</tp:taxon-name-part></tp:taxon-name></italic> sp. nov. does not.</p></tp:treatment-sec></tp:taxon-treatment>
