# Supplementary material for: ﻿Four new species of Pichia (Pichiales, Pichiaceae) isolated from China
Source: MycoKeys. 2025 Feb 26;114:115–32. doi: 10.3897/mycokeys.114.142474 (PMC11883644; doi:10.3897/mycokeys.114.142474)
Supplement: XML Treatment for Pichia ureolytica [file mycokeys.114.142474-treatment3.xml]

<!DOCTYPE tp:taxon-treatment
  PUBLIC "-//TaxonX//DTD Taxonomic Treatment Publishing DTD v0 20100105//EN" "tax-treatment-NSO.dtd">
<tp:taxon-treatment xmlns:tp="http://www.plazi.org/taxpub"><tp:treatment-meta><kwd-group><label>Taxon classification</label><kwd>
                <named-content content-type="kingdom">Fungi</named-content>
              </kwd><kwd>
                <named-content content-type="order">Pichiales</named-content>
              </kwd><kwd>
                <named-content content-type="family">Pichiaceae</named-content>
              </kwd></kwd-group><mixed-citation publication-type="journal"><person-group><name><surname>Guo</surname><given-names>Liang-Chen</given-names></name><name><surname>Hu</surname><given-names>Shuang</given-names></name><name><surname>Zhu</surname><given-names>Hai-Yan</given-names></name><name><surname>Shang</surname><given-names>Yu-Jie</given-names></name><name><surname>Qiu</surname><given-names>Yan-Jie</given-names></name><name><surname>Wen</surname><given-names>Zhang</given-names></name><name><surname>Chen</surname><given-names>Shen-Xi</given-names></name><name><surname>Bai</surname><given-names>Feng-Yan</given-names></name><name><surname>Han</surname><given-names>Pei-Jie</given-names></name></person-group><article-title>﻿Four new species of <italic><tp:taxon-name><tp:taxon-name-part taxon-name-part-type="genus" reg="Pichia">Pichia</tp:taxon-name-part></tp:taxon-name></italic> (<tp:taxon-name><tp:taxon-name-part taxon-name-part-type="order">Pichiales</tp:taxon-name-part></tp:taxon-name>, <tp:taxon-name><tp:taxon-name-part taxon-name-part-type="family">Pichiaceae</tp:taxon-name-part></tp:taxon-name>) isolated from China</article-title><source>MycoKeys</source><day>26</day><month>02</month><year>2025</year><volume>114</volume><fpage>115</fpage><lpage>132</lpage><pub-id pub-id-type="doi">10.3897/mycokeys.114.142474</pub-id></mixed-citation></tp:treatment-meta><tp:nomenclature><label>﻿</label><tp:taxon-name>
              <object-id xmlns:xlink="http://www.w3.org/1999/xlink" content-type="arpha" xlink:type="simple">E7AEBDD7-D961-5210-A6F9-CF408410D72C</object-id>
              <tp:taxon-name-part taxon-name-part-type="genus" reg="Pichia">Pichia</tp:taxon-name-part>
              <tp:taxon-name-part taxon-name-part-type="species" reg="ureolytica">ureolytica</tp:taxon-name-part>
              <object-id xmlns:xlink="http://www.w3.org/1999/xlink" xlink:type="simple">Fungal Names: FN 572226</object-id>
            </tp:taxon-name><tp:taxon-authority>L.C. Guo, Y.J. Shang, F.Y. Bai &amp; P.J. Han</tp:taxon-authority><tp:taxon-status xmlns:xlink="http://www.w3.org/1999/xlink" xlink:type="simple">sp. nov.</tp:taxon-status></tp:nomenclature><tp:treatment-sec sec-type="etymology" id="SECID0EQ2AE"><title>Etymology.</title><p>The specific epithet <italic><tp:taxon-name><tp:taxon-name-part taxon-name-part-type="genus" reg="Pichia"/><tp:taxon-name-part taxon-name-part-type="species" reg="ureolytica">ureolytica</tp:taxon-name-part></tp:taxon-name></italic> (u.re.o.ly’ti.ca. L. fem. adj.) derived from “urea” (the compound that can be broken down) and “lyticus,” which indicates the ability to break down or decompose urea.</p></tp:treatment-sec><tp:treatment-sec sec-type="material" id="SECID0EA3AE"><title>Type.</title><p>The holotype <abbrev xmlns:xlink="http://www.w3.org/1999/xlink" xlink:title="China General Microbiological Culture Collection Centre" id="ABBRID0EG3AE" xlink:type="simple">CGMCC</abbrev> 2.6825 (original number = 3L-19-1) was isolated from bark of <italic><tp:taxon-name><tp:taxon-name-part taxon-name-part-type="genus" reg="Quercus">Quercus</tp:taxon-name-part><tp:taxon-name-part taxon-name-part-type="species" reg="wutaishansea">wutaishansea</tp:taxon-name-part></tp:taxon-name></italic> collected from Mentougou district, Beijing city, China (<named-content xmlns:xlink="http://www.w3.org/1999/xlink" content-type="dwc:verbatimCoordinates" xlink:type="simple"><named-content content-type="geo-json" specific-use="{&#34;type&#34;:&#34;Point&#34;,&#34;coordinates&#34;:[115.598000,39.866000]}" id="NCID0EY3AE" xlink:type="simple">39.866°N; 115.598°E</named-content></named-content>; warm temperate semi-humid and semi-arid monsoon climate) by Y.J. Shang in August 2021 and had been deposited in a metabolically inactive state in the China General Microbiological Culture Collection Centre (<abbrev xmlns:xlink="http://www.w3.org/1999/xlink" xlink:title="China General Microbiological Culture Collection Centre" id="ABBRID0E43AE" xlink:type="simple">CGMCC</abbrev>), Beijing, China. The ex-type culture had been deposited in the Japan Collection of Microorganisms (<abbrev xmlns:xlink="http://www.w3.org/1999/xlink" xlink:title="Japan Collection of Microorganisms" id="ABBRID0EB4AE" xlink:type="simple">JCM</abbrev>), Koyadai, Japan, as <abbrev xmlns:xlink="http://www.w3.org/1999/xlink" xlink:title="Japan Collection of Microorganisms" id="ABBRID0EF4AE" xlink:type="simple">JCM</abbrev> 36370. GenBank accessions: <abbrev xmlns:xlink="http://www.w3.org/1999/xlink" xlink:title="internal transcribed spacer" id="ABBRID0EJ4AE" xlink:type="simple">ITS</abbrev>-<ext-link xmlns:xlink="http://www.w3.org/1999/xlink" xlink:href="PQ586091" ext-link-type="gen" xlink:type="simple">PQ586091</ext-link> and <abbrev xmlns:xlink="http://www.w3.org/1999/xlink" xlink:title="large subunit" id="ABBRID0ES4AE" xlink:type="simple">LSU</abbrev>-<ext-link xmlns:xlink="http://www.w3.org/1999/xlink" xlink:href="PQ586297" ext-link-type="gen" xlink:type="simple">PQ586297</ext-link>.</p></tp:treatment-sec><tp:treatment-sec sec-type="description" id="SECID0E24AE"><title>Culture characteristics.</title><p>After growth on YPD agar for 3 days at 25 °C, colonies are white, circular, butyrous and smooth with entire margins (Fig. <xref ref-type="fig" rid="F4">4A</xref>). Cells are ovoid (3.5–5.0 × 3.8–5.2 μm) and occur singly or in pairs. Budding is multilateral and pseudohyphae are not formed (Fig. <xref ref-type="fig" rid="F4">4B</xref>). Asci (4.7–5.4 × 5.5–6.2 μm) are persistent, typically forming four spherical spores within a diamond-shaped or subrounded ascus. (Fig. <xref ref-type="fig" rid="F4">4C</xref>). The sexual structures were observed on <abbrev xmlns:xlink="http://www.w3.org/1999/xlink" xlink:title="yeast carbon base agar" id="ABBRID0EN5AE" xlink:type="simple">YCB</abbrev> agar after 30 days at 25 °C.</p><fig id="F4" position="float" orientation="portrait"><object-id xmlns:xlink="http://www.w3.org/1999/xlink" content-type="doi" xlink:type="simple">10.3897/mycokeys.114.142474.figure4</object-id><object-id xmlns:xlink="http://www.w3.org/1999/xlink" content-type="arpha" xlink:type="simple">0D068A7E-609E-5A9E-9C98-14F4E52503E4</object-id><label>Figure 4.</label><caption><p>Morphology of <italic><tp:taxon-name><tp:taxon-name-part taxon-name-part-type="genus" reg="Pichia">Pichia</tp:taxon-name-part><tp:taxon-name-part taxon-name-part-type="species" reg="ureolytica">ureolytica</tp:taxon-name-part></tp:taxon-name></italic> strain 3L-19-1<sup>T</sup>. <bold>A</bold> Colony on YPD agar at 25 °C after 3 days <bold>B</bold> vegetative cells on YPD agar at 25 °C after 3 days <bold>C</bold> asci and ascospores on <abbrev xmlns:xlink="http://www.w3.org/1999/xlink" xlink:title="yeast carbon base agar" id="ABBRID0EM6AE" xlink:type="simple">YCB</abbrev> agar at 25 °C after 30 days. Scale bars: 10 µm.</p></caption><graphic xmlns:xlink="http://www.w3.org/1999/xlink" xlink:href="mycokeys-114-115-g004.jpg" position="float" orientation="portrait" xlink:type="simple" id="oo_1263225.jpg"><uri content-type="original_file" xlink:type="simple">https://binary.pensoft.net/fig/1263225</uri></graphic></fig></tp:treatment-sec><tp:treatment-sec sec-type="description" id="SECID0EV6AE"><title>Physiological and biochemical characteristics.</title><p>Glucose fermentation is weak. Glucose, ethanol, succinic acid (slow/weak) and DL-lactic acid are assimilated as sole carbon sources. Galactose, L-sorbose, D-xylose, D-glucosamine, glycerol, glucitol, sucrose, maltose, cellobiose, trehalose, lactose, melibiose, raffinose, melezitose, inulin, soluble starch, N-acetyl-D-glucosamine, L-arabinose, D-arabinose, xylitol, D-ribose, L-rhamnose, methanol, erythritol, ribitol, galactitol, D-mannitol, α-methyl-D-glucoside, salicin, D-glucuronic acid, sodium citrate dihydrate, inositol and hexadecane are not assimilated as sole carbon sources. Ethylamine hydrochloride, cadaverine dihydrochloride, L-lysine and ammonium sulfate are assimilated as sole nitrogen sources. Potassium nitrate and sodium nitrite are not assimilated as sole nitrogen sources. Growth in vitaminfree medium and on 50% and 60% (w/v) glucose are positive, while growth in 10% NaCl plus 5% glucose medium is negative. Urease activity is positive (Suppl. material <xref ref-type="supplementary-material" rid="S4">4</xref>). Diazonium blue B reaction and production of extracellular starchlike compounds are negative. Growth on YPD agar at 30 °C is positive, but negative at 37 °C.</p></tp:treatment-sec><tp:treatment-sec sec-type="notes" id="SECID0EAAAG"><title>Notes.</title><p><italic><tp:taxon-name><tp:taxon-name-part taxon-name-part-type="genus" reg="Pichia">Pichia</tp:taxon-name-part><tp:taxon-name-part taxon-name-part-type="species" reg="ureolytica">ureolytica</tp:taxon-name-part></tp:taxon-name></italic> is physiologically differentiated from its closely related species <italic><tp:taxon-name><tp:taxon-name-part taxon-name-part-type="genus" reg="Pichia">Pichia</tp:taxon-name-part><tp:taxon-name-part taxon-name-part-type="species" reg="paraexigua">paraexigua</tp:taxon-name-part></tp:taxon-name></italic> and <italic><tp:taxon-name><tp:taxon-name-part taxon-name-part-type="genus" reg="Pichia">Pichia</tp:taxon-name-part><tp:taxon-name-part taxon-name-part-type="species" reg="scutulata">scutulata</tp:taxon-name-part></tp:taxon-name></italic> in terms of urease activity; from its closely related species <italic><tp:taxon-name><tp:taxon-name-part taxon-name-part-type="genus" reg="Pichia">Pichia</tp:taxon-name-part><tp:taxon-name-part taxon-name-part-type="species" reg="bovicola">bovicola</tp:taxon-name-part></tp:taxon-name></italic> and <italic><tp:taxon-name><tp:taxon-name-part taxon-name-part-type="genus" reg="Pichia">Pichia</tp:taxon-name-part><tp:taxon-name-part taxon-name-part-type="species" reg="phayaonensis">phayaonensis</tp:taxon-name-part></tp:taxon-name></italic> by growth on 60% (w/v) glucose; from its closely related species <italic><tp:taxon-name><tp:taxon-name-part taxon-name-part-type="genus" reg="Pichia">Pichia</tp:taxon-name-part><tp:taxon-name-part taxon-name-part-type="species" reg="exigua">exigua</tp:taxon-name-part></tp:taxon-name></italic> and <italic><tp:taxon-name><tp:taxon-name-part taxon-name-part-type="genus" reg="Pichia">Pichia</tp:taxon-name-part><tp:taxon-name-part taxon-name-part-type="species" reg="occidentalis">occidentalis</tp:taxon-name-part></tp:taxon-name></italic> by the fact that <italic><tp:taxon-name><tp:taxon-name-part taxon-name-part-type="genus" reg="Pichia">Pichia</tp:taxon-name-part><tp:taxon-name-part taxon-name-part-type="species" reg="exigua">exigua</tp:taxon-name-part></tp:taxon-name></italic> and <italic><tp:taxon-name><tp:taxon-name-part taxon-name-part-type="genus" reg="Pichia">Pichia</tp:taxon-name-part><tp:taxon-name-part taxon-name-part-type="species" reg="occidentalis">occidentalis</tp:taxon-name-part></tp:taxon-name></italic> are capable of growth at 37 °C, whereas <italic><tp:taxon-name><tp:taxon-name-part taxon-name-part-type="genus" reg="Pichia">Pichia</tp:taxon-name-part><tp:taxon-name-part taxon-name-part-type="species" reg="ureolytica">ureolytica</tp:taxon-name-part></tp:taxon-name></italic> does not show growth under the same temperature conditions.</p></tp:treatment-sec><tp:treatment-sec><!--Section generated to contain objects referenced in tp:taxon-treatment.--><supplementary-material xmlns:xlink="http://www.w3.org/1999/xlink" id="S4" position="float" orientation="portrait" xlink:type="simple"><object-id content-type="doi" xlink:type="simple">10.3897/mycokeys.114.142474.suppl4</object-id><object-id content-type="arpha" xlink:type="simple">DEB91EA4-F323-5667-9AEB-454CD285B6FF</object-id><label>Supplementary material 4</label><caption><p>Christensen agar plate for three days</p></caption><statement content-type="dataType"><label>Data type</label><p>tif</p></statement><statement content-type="notes"><label>Explanation note</label><p>(a) Negative for <italic><tp:taxon-name><tp:taxon-name-part taxon-name-part-type="genus" reg="Saturnispora">Saturnispora</tp:taxon-name-part><tp:taxon-name-part taxon-name-part-type="species" reg="sinensis">sinensis</tp:taxon-name-part></tp:taxon-name></italic> strain <abbrev xlink:title="China General Microbiological Culture Collection Centre" id="ABBRID0EDOBI" xlink:type="simple">CGMCC</abbrev> 2.6937. (b) Positive for <italic><tp:taxon-name><tp:taxon-name-part taxon-name-part-type="genus" reg="Vishniacozyma">Vishniacozyma</tp:taxon-name-part><tp:taxon-name-part taxon-name-part-type="species" reg="pseudocarnescens">pseudocarnescens</tp:taxon-name-part></tp:taxon-name></italic> strain <abbrev xlink:title="China General Microbiological Culture Collection Centre" id="ABBRID0ESOBI" xlink:type="simple">CGMCC</abbrev> 2.6457. (c) Positive for <italic><tp:taxon-name><tp:taxon-name-part taxon-name-part-type="genus" reg="Vishniacozyma">Vishniacozyma</tp:taxon-name-part><tp:taxon-name-part taxon-name-part-type="species" reg="pseudodimennae">pseudodimennae</tp:taxon-name-part></tp:taxon-name></italic> strain <abbrev xlink:title="China General Microbiological Culture Collection Centre" id="ABBRID0EBPBI" xlink:type="simple">CGMCC</abbrev> 2.6790. (d) Positive for <italic><tp:taxon-name><tp:taxon-name-part taxon-name-part-type="genus" reg="Pichia">Pichia</tp:taxon-name-part><tp:taxon-name-part taxon-name-part-type="species" reg="ureolytica">ureolytica</tp:taxon-name-part></tp:taxon-name></italic> 3L-19-1. (e) Positive for <italic><tp:taxon-name><tp:taxon-name-part taxon-name-part-type="genus" reg="Pichia">Pichia</tp:taxon-name-part><tp:taxon-name-part taxon-name-part-type="species" reg="ureolytica">ureolytica</tp:taxon-name-part></tp:taxon-name></italic> MF-97-2. (f) Positive for <italic><tp:taxon-name><tp:taxon-name-part taxon-name-part-type="genus" reg="Pichia">Pichia</tp:taxon-name-part><tp:taxon-name-part taxon-name-part-type="species" reg="ureolytica">ureolytica</tp:taxon-name-part></tp:taxon-name></italic> HBP0207D3C1. (g) Positive for <italic><tp:taxon-name><tp:taxon-name-part taxon-name-part-type="genus" reg="Pichia">Pichia</tp:taxon-name-part><tp:taxon-name-part taxon-name-part-type="species" reg="ureolytica">ureolytica</tp:taxon-name-part></tp:taxon-name></italic> HBP0437D4C1. (h) Positive for <italic><tp:taxon-name><tp:taxon-name-part taxon-name-part-type="genus" reg="Pichia">Pichia</tp:taxon-name-part><tp:taxon-name-part taxon-name-part-type="species" reg="ureolytica">ureolytica</tp:taxon-name-part></tp:taxon-name></italic> HBP0257C4C1. (i) Positive for <italic><tp:taxon-name><tp:taxon-name-part taxon-name-part-type="genus" reg="Pichia">Pichia</tp:taxon-name-part><tp:taxon-name-part taxon-name-part-type="species" reg="ureolytica">ureolytica</tp:taxon-name-part></tp:taxon-name></italic> HBP0281E4D1.</p></statement><media xlink:href="mycokeys-114-115-s004.tif" mimetype="image" mime-subtype="tiff" position="float" orientation="portrait" xlink:type="simple" id="oo_1263230.tif"><uri content-type="original_file" xlink:type="simple">https://binary.pensoft.net/file/1263230</uri></media><permissions><license xlink:type="simple"><license-p>This dataset is made available under the Open Database License (http://opendatacommons.org/licenses/odbl/1.0/). The Open Database License (ODbL) is a license agreement intended to allow users to freely share, modify, and use this Dataset while maintaining this same freedom for others, provided that the original source and author(s) are credited.</license-p></license></permissions><attrib specific-use="authors">Liang-Chen Guo, Shuang Hu, Hai-Yan Zhu, Yu-Jie Shang, Yan-Jie Qiu, Zhang Wen, Shen-Xi Chen, Feng-Yan Bai, Pei-Jie Han</attrib></supplementary-material></tp:treatment-sec></tp:taxon-treatment>
