# Supplementary material for: ﻿Four new species of Pichia (Pichiales, Pichiaceae) isolated from China
Source: MycoKeys. 2025 Feb 26;114:115–32. doi: 10.3897/mycokeys.114.142474 (PMC11883644; doi:10.3897/mycokeys.114.142474)
Supplement: XML Treatment for Pichia wuzhishanensis [file mycokeys.114.142474-treatment4.xml]

<!DOCTYPE tp:taxon-treatment
  PUBLIC "-//TaxonX//DTD Taxonomic Treatment Publishing DTD v0 20100105//EN" "tax-treatment-NSO.dtd">
<tp:taxon-treatment xmlns:tp="http://www.plazi.org/taxpub"><tp:treatment-meta><kwd-group><label>Taxon classification</label><kwd>
                <named-content content-type="kingdom">Fungi</named-content>
              </kwd><kwd>
                <named-content content-type="order">Pichiales</named-content>
              </kwd><kwd>
                <named-content content-type="family">Pichiaceae</named-content>
              </kwd></kwd-group><mixed-citation publication-type="journal"><person-group><name><surname>Guo</surname><given-names>Liang-Chen</given-names></name><name><surname>Hu</surname><given-names>Shuang</given-names></name><name><surname>Zhu</surname><given-names>Hai-Yan</given-names></name><name><surname>Shang</surname><given-names>Yu-Jie</given-names></name><name><surname>Qiu</surname><given-names>Yan-Jie</given-names></name><name><surname>Wen</surname><given-names>Zhang</given-names></name><name><surname>Chen</surname><given-names>Shen-Xi</given-names></name><name><surname>Bai</surname><given-names>Feng-Yan</given-names></name><name><surname>Han</surname><given-names>Pei-Jie</given-names></name></person-group><article-title>﻿Four new species of <italic><tp:taxon-name><tp:taxon-name-part taxon-name-part-type="genus" reg="Pichia">Pichia</tp:taxon-name-part></tp:taxon-name></italic> (<tp:taxon-name><tp:taxon-name-part taxon-name-part-type="order">Pichiales</tp:taxon-name-part></tp:taxon-name>, <tp:taxon-name><tp:taxon-name-part taxon-name-part-type="family">Pichiaceae</tp:taxon-name-part></tp:taxon-name>) isolated from China</article-title><source>MycoKeys</source><day>26</day><month>02</month><year>2025</year><volume>114</volume><fpage>115</fpage><lpage>132</lpage><pub-id pub-id-type="doi">10.3897/mycokeys.114.142474</pub-id></mixed-citation></tp:treatment-meta><tp:nomenclature><label>﻿</label><tp:taxon-name>
              <object-id xmlns:xlink="http://www.w3.org/1999/xlink" content-type="arpha" xlink:type="simple">719BC3C1-3C6C-5A73-BCFB-234CA5C4A2ED</object-id>
              <tp:taxon-name-part taxon-name-part-type="genus" reg="Pichia">Pichia</tp:taxon-name-part>
              <tp:taxon-name-part taxon-name-part-type="species" reg="wuzhishanensis">wuzhishanensis</tp:taxon-name-part>
              <object-id xmlns:xlink="http://www.w3.org/1999/xlink" xlink:type="simple">Fungal Names: FN 572227</object-id>
            </tp:taxon-name><tp:taxon-authority>f.a. S. Hu, L.C. Guo, F.Y. Bai &amp; P.J. Han</tp:taxon-authority><tp:taxon-status xmlns:xlink="http://www.w3.org/1999/xlink" xlink:type="simple">sp. nov.</tp:taxon-status></tp:nomenclature><tp:treatment-sec sec-type="etymology" id="SECID0E3EAG"><title>Etymology.</title><p>The specific epithet <italic><tp:taxon-name><tp:taxon-name-part taxon-name-part-type="genus" reg="Pichia"/><tp:taxon-name-part taxon-name-part-type="species" reg="wuzhishanensis">wuzhishanensis</tp:taxon-name-part></tp:taxon-name></italic> (wu.zhi.han’en.sis. N.L. fem. adj.) is named after the location where the type strain of the species was isolated: Wuzhishan city, Hainan province, China.</p></tp:treatment-sec><tp:treatment-sec sec-type="material" id="SECID0EMFAG"><title>Type.</title><p>The holotype <abbrev xmlns:xlink="http://www.w3.org/1999/xlink" xlink:title="China General Microbiological Culture Collection Centre" id="ABBRID0ESFAG" xlink:type="simple">CGMCC</abbrev> 2.7381 (original number = HWY125-2) was isolated from rotten wood of <italic><tp:taxon-name><tp:taxon-name-part taxon-name-part-type="genus" reg="Garcinia">Garcinia</tp:taxon-name-part><tp:taxon-name-part taxon-name-part-type="species" reg="mangostana">mangostana</tp:taxon-name-part></tp:taxon-name></italic> collected from Wuzhishan city, Hainan province, China (<named-content xmlns:xlink="http://www.w3.org/1999/xlink" content-type="dwc:verbatimCoordinates" xlink:type="simple"><named-content content-type="geo-json" specific-use="{&#34;type&#34;:&#34;Point&#34;,&#34;coordinates&#34;:[109.688000,18.902000]}" id="NCID0EEGAG" xlink:type="simple">18.902°N, 109.688°E</named-content></named-content>; tropical monsoon oceanic climate) by S. Hu in August, 2023 and had been deposited in a metabolically inactive state in the China General Microbiological Culture Collection Centre (<abbrev xmlns:xlink="http://www.w3.org/1999/xlink" xlink:title="China General Microbiological Culture Collection Centre" id="ABBRID0EJGAG" xlink:type="simple">CGMCC</abbrev>), Beijing, China. An ex-type culture had been deposited in the Japan Collection of Microorganisms (<abbrev xmlns:xlink="http://www.w3.org/1999/xlink" xlink:title="Japan Collection of Microorganisms" id="ABBRID0ENGAG" xlink:type="simple">JCM</abbrev>), Koyadai, Japan, as <abbrev xmlns:xlink="http://www.w3.org/1999/xlink" xlink:title="Japan Collection of Microorganisms" id="ABBRID0ERGAG" xlink:type="simple">JCM</abbrev> 36905. GenBank accessions: <abbrev xmlns:xlink="http://www.w3.org/1999/xlink" xlink:title="internal transcribed spacer" id="ABBRID0EVGAG" xlink:type="simple">ITS</abbrev>-<ext-link xmlns:xlink="http://www.w3.org/1999/xlink" xlink:href="PQ586093" ext-link-type="gen" xlink:type="simple">PQ586093</ext-link> and <abbrev xmlns:xlink="http://www.w3.org/1999/xlink" xlink:title="large subunit" id="ABBRID0E5GAG" xlink:type="simple">LSU</abbrev>-<ext-link xmlns:xlink="http://www.w3.org/1999/xlink" xlink:href="PQ586303" ext-link-type="gen" xlink:type="simple">PQ586303</ext-link>.</p></tp:treatment-sec><tp:treatment-sec sec-type="description" id="SECID0EHHAG"><title>Culture characteristics.</title><p>After growth on YPD agar for 3 days at 25 °C, colonies are white, butyrous, circular and glossy, with a smooth surface and entire margins (Fig. <xref ref-type="fig" rid="F5">5A</xref>). Cells are oval-shaped or oval (2.1–4.5 × 3.1–5.7 μm) and budding is monopolar (Fig. <xref ref-type="fig" rid="F5">5B</xref>). Sexual structures were not observed in single or mixed strain cultures on <abbrev xmlns:xlink="http://www.w3.org/1999/xlink" xlink:title="corn meal agar" id="ABBRID0EVHAG" xlink:type="simple">CMA</abbrev>, <abbrev xmlns:xlink="http://www.w3.org/1999/xlink" xlink:title="potato dextrose agar" id="ABBRID0EZHAG" xlink:type="simple">PDA</abbrev> and V8 agar after 2 months of incubation at 25 °C.</p><fig id="F5" position="float" orientation="portrait"><object-id xmlns:xlink="http://www.w3.org/1999/xlink" content-type="doi" xlink:type="simple">10.3897/mycokeys.114.142474.figure5</object-id><object-id xmlns:xlink="http://www.w3.org/1999/xlink" content-type="arpha" xlink:type="simple">E4F60809-82FE-551A-BEE7-ED6483E37843</object-id><label>Figure 5.</label><caption><p>Morphology of <italic><tp:taxon-name><tp:taxon-name-part taxon-name-part-type="genus" reg="Pichia">Pichia</tp:taxon-name-part><tp:taxon-name-part taxon-name-part-type="species" reg="wuzhishanensis">wuzhishanensis</tp:taxon-name-part></tp:taxon-name></italic> strain HWY125-2<sup>T</sup>. <bold>A</bold> Colony on YPD agar at 25 °C after 3 days <bold>B</bold> vegetative cells on YPD agar at 25 °C after 3 days. Scale bars: 10 µm.</p></caption><graphic xmlns:xlink="http://www.w3.org/1999/xlink" xlink:href="mycokeys-114-115-g005.jpg" position="float" orientation="portrait" xlink:type="simple" id="oo_1263226.jpg"><uri content-type="original_file" xlink:type="simple">https://binary.pensoft.net/fig/1263226</uri></graphic></fig></tp:treatment-sec><tp:treatment-sec sec-type="description" id="SECID0E2IAG"><title>Physiological and biochemical characteristics.</title><p>Glucose is not fermented. Glucose, ethanol, N-acetyl-D-glucosamine, glycerol, D-glucosamine, succinic acid and DL-lactic acid (weak) are assimilated as sole carbon sources. D-galactose, L-sorbose, erythritol, D-xylose, glucitol, maltose, sodium citrate dihydrate, cellobiose, trehalose, lactose, melibiose, raffinose, melezitose, soluble starch, L-arabinose, D-arabinose, xylitol, D-ribose, L-rhamnose, methanol, ribitol, galactitol, D-mannitol, α-methyl-D-glucoside, salicin, D-glucuronic acid, inositol, sucrose, inulin and hexadecane are not assimilated as sole carbon sources. Ethylamine hydrochloride, cadaverine dihydrochloride, L-lysine and ammonium sulfate are assimilated as sole nitrogen sources. Sodium nitrite and potassium nitrate are not assimilated as sole nitrogen sources. Growth in vitamin-free medium and on 50% (w/v) glucose are positive, while growth in 10% NaCl plus 5% glucose medium and on 60% (w/v) glucose are negative. Diazonium blue B, urease activity and production of extracellular starch-like compounds are negative. Growth on YPD agar at 37 °C is positive, but negative at 42 °C.</p></tp:treatment-sec><tp:treatment-sec sec-type="notes" id="SECID0EAJAG"><title>Notes.</title><p><italic><tp:taxon-name><tp:taxon-name-part taxon-name-part-type="genus" reg="Pichia">Pichia</tp:taxon-name-part><tp:taxon-name-part taxon-name-part-type="species" reg="wuzhishanensis">wuzhishanensis</tp:taxon-name-part></tp:taxon-name></italic> is physiologically differentiated from its closely related species <italic><tp:taxon-name><tp:taxon-name-part taxon-name-part-type="genus" reg="Pichia">Pichia</tp:taxon-name-part><tp:taxon-name-part taxon-name-part-type="species" reg="thaimueangensis">thaimueangensis</tp:taxon-name-part></tp:taxon-name></italic> by its ability to assimilate D-xylose.</p></tp:treatment-sec></tp:taxon-treatment>
