# Supplementary material for: ﻿Four new species of Pichia (Pichiales, Pichiaceae) isolated from China
Source: MycoKeys. 2025 Feb 26;114:115–32. doi: 10.3897/mycokeys.114.142474 (PMC11883644; doi:10.3897/mycokeys.114.142474)
Supplement: XML Treatment for Pichia awuae [file mycokeys.114.142474-treatment5.xml]

<!DOCTYPE tp:taxon-treatment
  PUBLIC "-//TaxonX//DTD Taxonomic Treatment Publishing DTD v0 20100105//EN" "tax-treatment-NSO.dtd">
<tp:taxon-treatment xmlns:tp="http://www.plazi.org/taxpub"><tp:treatment-meta><kwd-group><label>Taxon classification</label><kwd>
                <named-content content-type="kingdom">Fungi</named-content>
              </kwd><kwd>
                <named-content content-type="order">Pichiales</named-content>
              </kwd><kwd>
                <named-content content-type="family">Pichiaceae</named-content>
              </kwd></kwd-group><mixed-citation publication-type="journal"><person-group><name><surname>Guo</surname><given-names>Liang-Chen</given-names></name><name><surname>Hu</surname><given-names>Shuang</given-names></name><name><surname>Zhu</surname><given-names>Hai-Yan</given-names></name><name><surname>Shang</surname><given-names>Yu-Jie</given-names></name><name><surname>Qiu</surname><given-names>Yan-Jie</given-names></name><name><surname>Wen</surname><given-names>Zhang</given-names></name><name><surname>Chen</surname><given-names>Shen-Xi</given-names></name><name><surname>Bai</surname><given-names>Feng-Yan</given-names></name><name><surname>Han</surname><given-names>Pei-Jie</given-names></name></person-group><article-title>﻿Four new species of <italic><tp:taxon-name><tp:taxon-name-part taxon-name-part-type="genus" reg="Pichia">Pichia</tp:taxon-name-part></tp:taxon-name></italic> (<tp:taxon-name><tp:taxon-name-part taxon-name-part-type="order">Pichiales</tp:taxon-name-part></tp:taxon-name>, <tp:taxon-name><tp:taxon-name-part taxon-name-part-type="family">Pichiaceae</tp:taxon-name-part></tp:taxon-name>) isolated from China</article-title><source>MycoKeys</source><day>26</day><month>02</month><year>2025</year><volume>114</volume><fpage>115</fpage><lpage>132</lpage><pub-id pub-id-type="doi">10.3897/mycokeys.114.142474</pub-id></mixed-citation></tp:treatment-meta><tp:nomenclature><label>﻿</label><tp:taxon-name>
              <object-id xmlns:xlink="http://www.w3.org/1999/xlink" content-type="arpha" xlink:type="simple">6C618B45-3C2D-5BAE-9991-05988EAA5FDB</object-id>
              <tp:taxon-name-part taxon-name-part-type="genus" reg="Pichia">Pichia</tp:taxon-name-part>
              <tp:taxon-name-part taxon-name-part-type="species" reg="awuae">awuae</tp:taxon-name-part>
              <object-id xmlns:xlink="http://www.w3.org/1999/xlink" xlink:type="simple">Fungal Names No: FN 572228</object-id>
            </tp:taxon-name><tp:taxon-authority>(D.S. Nielsen, M. Jakobsen &amp; L. Jespersen) S. Hu, L.C. Guo, F.Y. Bai &amp; P.J. Han</tp:taxon-authority><tp:taxon-status xmlns:xlink="http://www.w3.org/1999/xlink" xlink:type="simple">comb. nov.</tp:taxon-status></tp:nomenclature><tp:treatment-sec sec-type="Basionym" id="SECID0EQNAG"><title>Basionym.</title><p><italic><tp:taxon-name><tp:taxon-name-part taxon-name-part-type="genus" reg="Candida">Candida</tp:taxon-name-part><tp:taxon-name-part taxon-name-part-type="species" reg="awuae">awuae</tp:taxon-name-part></tp:taxon-name></italic> D.S. Nielsen, M. Jakobsen &amp; L. Jespersen, International Journal of Systematic and Evolutionary Microbiology 60, 1460 (2010).</p></tp:treatment-sec></tp:taxon-treatment>
