# Supplementary material for: ﻿Four new species of Pichia (Pichiales, Pichiaceae) isolated from China
Source: MycoKeys. 2025 Feb 26;114:115–32. doi: 10.3897/mycokeys.114.142474 (PMC11883644; doi:10.3897/mycokeys.114.142474)
Supplement: Supplementary material 1 — The yeast species and strains were employed in this study [file mycokeys-114-115-s001.xlsx]

## Sheet: Sheet1
Table S1.The yeast species and strains employed in this study The strains in bold were isolated in this study. Type strains are denoted with the superscript ‘T’. The sequences extracted from the released genome sequences of the strains concerned are marked with an asterisk.
Current name	Previous identification	Strain	Source	Location	GenBank accession numbers		Urease activity
					ITS	D1/D2
Pichia awuae comb. nov.	Candida awuaii	CBS 11011T	cocoa fermentations	Ghana	KY101954	NG058977	not available
Pichia barkeri		NRRL Y-17350T	Plant	Jamaica	NR153283	EF550247	negative
Pichia bovicola		DMKU-MP6-4T	Small-intestine of cattle	Thailand	MZ841616	MZ322503	weak
Pichia bruneiensis		CBS 12611T	Flowers	Borneo	NR173357	NG075177	not available
Pichia cabralensis		CBS 11679T	Food	Spain	KY102010	FJ755462	negative
Pichia cactophila		NRRL Y-10963T	Organ pipe cactus	Mexico	NR138243	EF550241	negative
Pichia californica		NRRL Y-27254T	Fruit	USA	NR153280	EF550230	not available
Pichia cecembensis		NRRL Y-27985T	Rotten papaya fruit	India	AM233511	AM159112	negative
Pichia cephalocereana		NRRL Y-17225T	Rot of columnar cactus	West Indies	NR153285	EF550250	not available
Pichia chibodasensis		NBRC 111569T	Soil	Indonesia	LC126435	LC126429	negative
Pichia deserticola		NRRL Y-12918T	Prickly pear cactus	USA	NR077085	EF550226	negative
Pichia dushanensis		NYNU 14658T	Gut of insect larvae	China	KM272245	KM272244	negative
Pichia eremophila		NRRL Y-17224T	Plant	USA	NR153287	EF550249	negative
Pichia ethanolica		NRRL Y-12615T	Industrial fodder yeast	Czechoslovakia	NR077165	EF550225	negative
Pichia exigua		NRRL Y-10920T	Insect	USA	NR153288	EF550237	negative
Pichia fermentans		NRRL Y-1619T	Buttermilk	Netherlands	NR130688	EF550234	negative
Pichia galeolata		CBS 16864T	Sand	USA	OL583853	OL583873	not available
Pichia garciniae		CBS 10758T	Decaying mangosteen fruit	Thailand	NR153289	NG058374	negative
Pichia gijzeniarum		CBS 15024T	Soil	Netherlands	MG986490	MG986495	not available
Pichia heedii		CBS 6930T	Cactus	Mexico	KY104553	KY108818	negative
Pichia inconspicua		NRRL Y-2029T	Sputum	Netherlands	KY102148	EF550240	not available
Pichia insulana		CBS 11169T	Rotten cactus Cereus repandus	Caribbean	not available	NG055166	not available
Pichia jaroonii		CBS 10930T	Forest soil	Thailand	not available	AB436766	negative
Pichia kluyveri		NRRL Y-11519T	Olives	USA	NR138210	EF550251	not available
Pichia kregeriana sp. nov		HWY125-4=CGMCC 2.7383T=JCM 36906	Rotten wood of Garcinia mangostana	China	PQ586094	PQ586304	negative
	Pichia sp.	NCYC 4038	not available	Ecuador	not available	LN849717	not available
	Pichia sp.	NCYC 4044	not available	Ecuador	not available	LN849718	not available
	Candida sp.	IBUN-04100	not available	Brazil	ON303735	ON303734	not available
	Candida sp.	BG02-7-20-019A-2-1	Gut of basidiocarp-feeding beetle	USA	not available	AY520343	not available
Pichia kudriavzevii		NRRL Y-5396T	Fruit juice	Russia	MW284497	U76347	negative
Pichia kurtzmaniana		CGMCC 2.7213T	Soil	China	OR258060	OR258060	negative
Pichia manshurica		NRRL Y-17349T	Faeces	Japan	NR138211	EF550223	not available
Pichia membranifaciens		NRRL Y-2026T	not available	not available	NR111195	EF550227	negative
Pichia nakasei		NRRL Y-7686T	Apple must	Chile	KY104634	EF550248	negative
Pichia nanzhaoensis		NYNU 178136T	Rotten wood	China	MG255719	MG255700	negative
Pichia norvegensis		NRRL Y-7687T	Vagina of a pregnant woman	United Kingdom	KY104640	EF550239	negative
Pichia occidentalis		CBS 5459T	not available	not available	PP843643	U76348	negative
Pichia paraexigua		NYNU 178135T	Rotten wood	China	NR173270	MG255712	negative
Pichia phaffii sp. nov		25-MEA-424-1=CGMCC 2.8239T	Marine sediment	China	PQ586092	PQ586298	negative
	Pichia sp.	PH045	Digestive tract of Phylloicus	Brazil	not available	MH636045	not available
	Pichia sp.	PH038	Digestive tract of Phylloicus	Brazil	not available	MH636039	not available
	Pichia sp.	PH029	Digestive tract of Phylloicus	Brazil	not available	MH636036	not available
	Pichia sp.	PH041	Digestive tract of Phylloicus	Brazil	not available	MH636042	not available
	Pichia sp.	PH028	Digestive tract of Phylloicus	Brazil	not available	MH636035	not available
	Pichia sp.	PH 16	Digestive tract of Phylloicus	Brazil	not available	MH636021	not available
	Pichia sp.	PH036	Digestive tract of Phylloicus	Brazil	not available	MH636038	not available
	Pichia sp.	LE048	Artificial lake sediment or water	Colombia	not available	JQ672616	not available
	Pichia sp.	LE030	Artificial lake sediment or water	Colombia	not available	JQ672612	not available
	Pichia sp.	LE008	Artificial lake sediment or water	Colombia	not available	JQ672607	not available
	Pichia sp.	LE057	Artificial lake sediment or water	Colombia	not available	JQ672618	not available
	Pichia sp.	LE025	Artificial lake sediment or water	Colombia	not available	JQ672611	not available
	Issatchenkia sp.	XMO5E	Mangrove	China	not available	EU293433	not available
	Issatchenkia sp.	XM03C	Mangrove	China	not available	EU293430	not available
	Issatchenkia siamensis	5.3-5	not available	not available	not available	FJ432601	not available
	Pichia norvegensis	12SW-8	not available	not available	OR507607	not available	not available
	Pichia norvegensis	ZH2Aea	Mangrove	China	FJ487945	not available	not available
	Pichia norvegensis	191 2-2	not available	not available	EF198001	not available	not available
Pichia phayaonensis		CBS 12319T	Soil	Thailand	AB704714	AB557865	negative
Pichia pseudocactophila		NRRL Y-17239T	Cactus	Mexico	GCA030580035*	EF550242	negative
Pichia pseudolambica		CBS 2063T	Silage	United Kingdom	MK394161	U71063	negative
Pichia rugopelliculosa		CBS 6377T	Food	Japan	KY102367	U71069	negative
Pichia scutulata		NRRL Y-7663T	Plant	USA	GCA030560845*	EF550243	negative
Pichia sporocuriosa		NRRL Y-27347T	Tree	Malaysia	NR153293	EF550232	negative
Pichia teotihuacanensis		NYNU 161119T	Traditional alcoholic beverage Pulque	Mexican	MF136068	MF136064	negative
Pichia terricola		CBS 2617T	Soil	South Africa	NR153294	KY108920	negative
Pichia tetrigidarum comb. nov.	Candida tetrigidarum	CBS 10457T	Plant	China	KY102438	KY106803	negative
Pichia thaimueangensis		CBS 10360T	Water	Thailand	KY102439	AB264009	negative
Pichia ureolytica sp. nov		3L-19-1=CGMCC 2.6825T=JCM 36370	Bark of Quercus wutaishansea	China	PQ586091	PQ586297	positive
		MF-97-2	Bark of Quercus wutaishansea	China	PQ586277	PQ586305	positive
		HBP0207D3C1	Bark	China	PQ586142	PQ586299	positive
		HBP0257C4C1	Bark	China	PQ586143	PQ586300	positive
		HBP0281E4D1	Bark	China	PQ586144	PQ586301	positive
		HBP0437D4C1	Bark	China	PQ586145	PQ586302	positive
	Pichia sp.	NYNU 14770	not available	China	KM598659	KM598658	not available
	Pichia sp.	NRRL Y-12827	not available	not available	not available	EF550245	not available
	Candida sp.	HU19CS	Mulberry	Japan	not available	LC602868	not available
	Candida sp.	JW3-2	Soil	Korea	not available	KU316732	not available
	Candida sp.	HU20CS	Mulberry	Japan	not available	LC602869	not available
Pichia wuzhishanensis f.a. sp. nov		HWY125-2=CGMCC 2.7381T=JCM 36905	Rotten wood of Garcinia mangostana	China	PQ586093	PQ586303	negative
Kregervanrija fluxuum		NRRL YB-4273T	Sap of black oak	USA	NR111196	NG042445	negative
Martiniozyma abiesophila		NRRL Y-11514T	Sap of red fir	USA	NR161000	NG066352	negative
